# Supplementary material for: Fluctuations in anthropogenic nighttime lights from satellite imagery for five cities in Niger and Nigeria
Source: Sci Data. 2018 Nov 13;5:180256. doi: 10.1038/sdata.2018.256 (PMC6233255; doi:10.1038/sdata.2018.256)
Supplement: Supplementary file 1 [file sdata2018256-isa1.zip]

Archive with 3 entries (3 files):
- i_Investigation.txt
- s_Bharti194C_study.txt
- a_Bharti194C_assay.txt
