# Supplementary material for: Fluctuations in anthropogenic nighttime lights from satellite imagery for five cities in Niger and Nigeria
Source: Sci Data. 2018 Nov 13;5:180256. doi: 10.1038/sdata.2018.256 (PMC6233255; doi:10.1038/sdata.2018.256)
Supplement: Supplementary file 1 [file sdata2018256-isa1.zip › i_Investigation.txt]

# Investigation File generated for Scientific Data with Investigation File Authoring Tool version 0.1.0 on 08/10/2018 - This metadata file is CC0
ONTOLOGY SOURCE REFERENCE
Term Source Name	GAZ	ENVO	EFO	ERO	OBI	MS
Term Source File	http://data.bioontology.org/ontologies/GAZ	http://data.bioontology.org/ontologies/ENVO	http://data.bioontology.org/ontologies/EFO	http://data.bioontology.org/ontologies/ERO	http://data.bioontology.org/ontologies/OBI	http://data.bioontology.org/ontologies/MS
Term Source Version	$Revision: 1.512 $			2013-08-02	2014-08-18	4.0.1
Term Source Description	Gazetteer	Environment Ontology	Experimental Factor Ontology	Eagle-I Research Resource Ontology	Ontology for Biomedical Investigations	Mass Spectrometry Ontology
INVESTIGATION
Investigation Identifier
Investigation Title
Investigation Description
Investigation Submission Date
Investigation Public Release Date
INVESTIGATION PUBLICATIONS
Investigation PubMed ID
Investigation Publication DOI
Investigation Publication Author List
Investigation Publication Title
Investigation Publication Status
Investigation Publication Status Term Accession Number
Investigation Publication Status Term Source REF
INVESTIGATION CONTACTS
Investigation Person Last Name
Investigation Person Mid Initials
Investigation Person First Name
Investigation Person Address
Investigation Person Phone
Investigation Person Fax
Investigation Person Email
Investigation Person Affiliation
Investigation Person Roles
Investigation Person Roles Term Accession Number
Investigation Person Roles Term Source REF
STUDY
Study Identifier	10.1038/sdata.2018.256
Study Title	Fluctuations in anthropogenic nighttime lights from satellite imagery for five cities in Niger and Nigeria
Study Submission Date	27/04/2018
Study Public Release Date	13/11/2018
Study Description	http://www.nature.com/articles/sdata2018256#abstract
Study File Name	s_Bharti194C_study.txt
Comment[Subject Keywords]	//;/
Comment[Manuscript Licence]	CC BY-4.0
Comment[Experimental Metadata Licence]	CC0
Comment[Supplementary Information File Name]	
Comment[Supplementary Information File Type]	x-zip-compressed
Comment[Supplementary Information File URL]	http://www.nature.com/articles/sdata2018256#supplementary-information
Comment[Data Repository]	ScholarSphere
Comment[Data Record Accession]	doi:10.18113/S1XH02
Comment[Data Record URI]	https://doi.org/10.18113/S1XH02
STUDY DESIGN DESCRIPTORS
Study Design Type	longitudinal study design	observational design	image analysis objective
Study Design Type Term Accession Number	""	http://www.ebi.ac.uk/efo/EFO_0000629	ERO:0100099
Study Design Type Term Source REF	""	EFO	ERO
STUDY PUBLICATIONS
Study PubMed ID	""	""
Study Publication DOI	doi:10.1126/science.1210554	doi:10.1038/srep34541
Study Publication Author List	""	""
Study Publication Title	""	""
Study Publication Status	published	published
Study Publication Status Term Accession Number		
Study Publication Status Term Source REF		
STUDY FACTORS
Study Factor Name	geographic location
Study Factor Type	geographic location
Study Factor Type Term Accession Number	GAZ:00000448
Study Factor Type Term Source REF	OBI
STUDY ASSAYS
Study Assay Measurement Type	degree of illumination
Study Assay Measurement Type Term Accession Number	PATO:0015013
Study Assay Measurement Type Term Source REF	MS
Study Assay Technology Type	satellite imaging
Study Assay Technology Type Term Accession Number	""
Study Assay Technology Type Term Source REF	""
Study Assay Technology Platform	""
Study Assay File Name	a_Bharti194C_assay.txt
STUDY PROTOCOLS
Study Protocol Name	Specifications of Satellite Imagery Used	Temporal Specification	Spatial Specification	Image selection refinement and ordering	Analysis of visible images 
Study Protocol Type	data acquisition	protocol	protocol	data transformation	data transformation
Study Protocol Type Term Accession Number	ERO:0000387	OBI:0000272	OBI:0000272	OBI:0200000	OBI:0200000
Study Protocol Type Term Source REF	ERO	OBI	EFO	OBI	ERO
Study Protocol Description					
Study Protocol URI	""	""	""	""	""
Study Protocol Version					
Study Protocol Parameters Name	""	""	""	""	""
Study Protocol Parameters Name Term Accession Number	""	""	""	""	""
Study Protocol Parameters Name Term Source REF	""	""	""	""	""
Study Protocol Components Name	""	""	""	""	""
Study Protocol Components Type	""	""	""	""	""
Study Protocol Components Type Term Accession Number	""	""	""	""	""
Study Protocol Components Type Term Source REF	""	""	""	""	""
STUDY CONTACTS
Study Person Last Name	Bharti	Tatem
Study Person First Name	Nita	Andrew J.
Study Person Mid Initials		
Study Person Email	nita@psu.edu	""
Study Person Phone		
Study Person Fax		
Study Person Address		
Study Person Affiliation	Department of Biology, Center for Infectious Disease Dynamics, Penn State University Pennsylvania, PA 16802, USA	WorldPop, Department of Geography and Environment, University of Southampton; Flowminder Foundation, Southampton, SO17 1BJ, UK
Study Person Roles		
Study Person Roles Term Accession Number		
Study Person Roles Term Source REF		
Comment[Study Person ORCID]		
Comment[Funder]		
Comment[FundRef ID]		
Comment[Funder Term Source REF]		
Comment[Grant Identifier]		
