# Supplementary material for: Fluctuations in anthropogenic nighttime lights from satellite imagery for five cities in Niger and Nigeria
Source: Sci Data. 2018 Nov 13;5:180256. doi: 10.1038/sdata.2018.256 (PMC6233255; doi:10.1038/sdata.2018.256)
Supplement: Supplementary file 1 [file sdata2018256-isa1.zip › s_Bharti194C_study.txt]

Source Name	Characteristics[geographical location]	Term Source REF	Term Accession Number	Characteristics[environment type]	Term Source REF	Term Accession Number	Protocol REF	Sample Name	Factor Value[geographic location]
Space Physics Interactive Data Resource	Niamey	GAZ	GAZ:00000829	anthropogenic habitat	ENVO	ENVO:00002031	Specifications of Satellite Imagery Used	nighttime satellite images of Niamey city in Niger from 2000 to 2005	Niamey
Space Physics Interactive Data Resource	Maradi Region	GAZ	GAZ:00000825	anthropogenic habitat	ENVO	ENVO:00002031	Specifications of Satellite Imagery Used	nighttime satellite images of Maradi city in Niger from 2000 to 2005	Maradi
Space Physics Interactive Data Resource	Zinder Region	GAZ	GAZ:00000828	anthropogenic habitat	ENVO	ENVO:00002031	Specifications of Satellite Imagery Used	nighttime satellite images of Zinder city in Niger from 2000 to 2005	Zinder
Space Physics Interactive Data Resource	Agadez Region	GAZ	GAZ:00000822	anthropogenic habitat	ENVO	ENVO:00002031	Specifications of Satellite Imagery Used	nighttime satellite images of Agadez city in Niger from 2000 to 2005	Agadez
Space Physics Interactive Data Resource	Katsina	GAZ	GAZ:00010027	anthropogenic habitat	ENVO	ENVO:00002031	Specifications of Satellite Imagery Used	nighttime satellite images of Katsina city in Nigeria from 2000 to 2005	Katsina
