# Supplementary material for: Fluctuations in anthropogenic nighttime lights from satellite imagery for five cities in Niger and Nigeria
Source: Sci Data. 2018 Nov 13;5:180256. doi: 10.1038/sdata.2018.256 (PMC6233255; doi:10.1038/sdata.2018.256)
Supplement: Supplementary file 1 [file sdata2018256-isa1.zip › a_Bharti194C_assay.txt]

Sample Name	Protocol REF	Protocol REF	Assay Name	Raw Data File	Comment[Data Repository]	Comment[Data Record Accession]	Comment[Data Record URI]	Protocol REF	Protocol REF	Derived Data File	Comment[Data Repository]	Comment[Data Record Accession]	Comment[Data Record URI]
nighttime satellite images of Niamey city in Niger from 2000 to 2005	Temporal Specification	Spatial Specification	indexed pixel file for Niamey	ntl.cal155.brt.csv; ntl.niameypixcomm.csv	ScholarSphere	doi:10.18113/S1XH02	https://doi.org/10.18113/S1XH02	Image selection refinement and ordering	Analysis of visible images	ntl.calsmth365.brt.csv; ntl.animation.mp4	ScholarSphere	doi:10.18113/S1XH02	https://doi.org/10.18113/S1XH02
nighttime satellite images of Maradi city in Niger from 2000 to 2005	Temporal Specification	Spatial Specification	indexed pixel file for Maradi	ntl.cal155.brt.csv	ScholarSphere	doi:10.18113/S1XH02	https://doi.org/10.18113/S1XH02	Image selection refinement and ordering	Analysis of visible images	ntl.calsmth365.brt.csv; ntl.animation.mp4	ScholarSphere	doi:10.18113/S1XH02	https://doi.org/10.18113/S1XH02
nighttime satellite images of Zinder city in Niger from 2000 to 2005	Temporal Specification	Spatial Specification	indexed pixel file for Zinder	ntl.cal155.brt.csv	ScholarSphere	doi:10.18113/S1XH02	https://doi.org/10.18113/S1XH02	Image selection refinement and ordering	Analysis of visible images	ntl.calsmth365.brt.csv; ntl.animation.mp4	ScholarSphere	doi:10.18113/S1XH02	https://doi.org/10.18113/S1XH02
nighttime satellite images of Agadez city in Niger from 2000 to 2005	Temporal Specification	Spatial Specification	indexed pixel file for Agadez	ntl.cal155.brt.csv	ScholarSphere	doi:10.18113/S1XH02	https://doi.org/10.18113/S1XH02	Image selection refinement and ordering	Analysis of visible images	ntl.calsmth365.brt.csv; ntl.animation.mp4	ScholarSphere	doi:10.18113/S1XH02	https://doi.org/10.18113/S1XH02
nighttime satellite images of Katsina city in Nigeria from 2000 to 2005	Temporal Specification	Spatial Specification	indexed pixel file for Katsina	ntl.cal155.brt.csv	ScholarSphere	doi:10.18113/S1XH02	https://doi.org/10.18113/S1XH02	Image selection refinement and ordering	Analysis of visible images	ntl.calsmth365.brt.csv; ntl.animation.mp4	ScholarSphere	doi:10.18113/S1XH02	https://doi.org/10.18113/S1XH02
